# Supplementary material for: Application of Personalized Education in the Mobile Medical App for Breast Self-Examination
Source: Int J Environ Res Public Health. 2022 Apr 8;19(8):4482. doi: 10.3390/ijerph19084482 (PMC9032731; doi:10.3390/ijerph19084482)
Supplement: Supplementary file 1 [file ijerph-19-04482-s001.zip]

Archive with 1 entries (1 files):
- ijerph-1601698-supplementary.pdf
